# Supplementary material for: A COVID-19 Airway Management Innovation with Pragmatic Efficacy Evaluation: The Patient Particle Containment Chamber
Source: Ann Biomed Eng. 2020 Aug 27;48(10):2371–6. doi: 10.1007/s10439-020-02599-6 (PMC7453071; doi:10.1007/s10439-020-02599-6)
Supplement: Supplementary file 3 — Supplementary material 3 (ZIP 31 kb) [file 10439_2020_2599_MOESM3_ESM.zip]

Archive with 2 entries (2 files):
- Inside_Sleeve Attachment Portal_ESM.stl
- Outside_Sleeve Attachment Portal_ESM.stl
